# Supplementary material for: Peroxisome Proliferator-Activated Receptors (PPARs) May Mediate the Neuroactive Effects of Probiotic Metabolites: An In Silico Approach
Source: Int J Mol Sci. 2025 May 9;26(10):4507. doi: 10.3390/ijms26104507 (PMC12111801; doi:10.3390/ijms26104507)
Supplement: Supplementary file 1 [file ijms-26-04507-s001.zip]

Archive with 2 entries (2 files):
- 02 Supplementary material. Figures full quality.pdf
- Tables.xlsx
