# Supplementary material for: Peroxisome Proliferator-Activated Receptors (PPARs) May Mediate the Neuroactive Effects of Probiotic Metabolites: An In Silico Approach
Source: Int J Mol Sci. 2025 May 9;26(10):4507. doi: 10.3390/ijms26104507 (PMC12111801; doi:10.3390/ijms26104507)
Supplement: Supplementary file 1 [file ijms-26-04507-s001.zip › Tables.xlsx]

## Sheet: Table S1.
Table S1. Validation model and Network Stats
Model	BioCyc
Confidence interval	0.4 (Medium)		0.7 (High)		0.9 (Highest)
Interactors	None	Max 5	None	Max 5	None	Max 5
Number of nodes	60	65	60	65	60	65
Number of links	90	236	65	89	39	55
Number of links expected	86	102	20	28	8	14
PPI enrichment value	p < 1,0 × 10−16	p < 1,0 × 10−16	p < 3.89 × 10−15	p < 1,0 × 10−16	p < 5.55 × 10−15	p < 1,0 × 10−16
Model	PubMed
Confidence interval	0.4 (Medium)		0.7 (High)		0.9 (Highest)
Interactors	None	Max 5	None	Max 5	None	Max 5
Number of nodes	47	82	47	52	47	52
Number of links	106	138	40	62	12	24
Number of links expected	17	30	3	10	1	7
PPI enrichment value	p < 1,0 × 10−16	p < 1,0 × 10−16	p < 1,0 × 10−16	p < 1,0 × 10−16	p < 7.9 × 10−10	p < 1.59 × 10−7

## Sheet: Table S2.
Table S2. Data distribution around median and mean.
	BioCyc
	PPARA	PPARB	PPARG	RXRA	RXRB	RXRG
Dock metabolites	1039	1031	1036	990	982	979
Brain distribution	119
GIT High	278
GIT Low	291
Minimum	-9.877	-9.034	-10.45	-8.913	-9.383	-9.68
5% percentile	-8.125	-7.047	-7.524	-7.138	-6.851	-6.842
25% percentile	-6.737	-5.763	-5.953	-5.826	-5.558	-5.605
Median	-5.895	-4.947	-5.108	-4.877	-4.578	-4.694
Mean	-5.749	-4.787	-5.065	-4.786	-4.508	-4.571
75% percentile	-4.748	-3.884	-4.086	-3.755	-3.542	-3.541
95% percentile	-3.153	-2.258	-2.759	-2.374	-1.87	-2.072
Maximum	-0.031	1.594	-0.468	1.05	1.469	0.534
	PubMed
	PPARA	PPARB	PPARG	RXRA	RXRB	RXRG
Dock metabolites	171	174	193	163	163	163
Brain distribution	51
GIT High	69
GIT Low	29
Minimum	-9.519	-8.014	-8.566	-7.767	-7.657	-7.283
5% percentile	-8.12	-7.127	-7.169	-7.279	-6.935	-7.004
25% percentile	-6.86	-5.959	-6.083	-6.398	-6.084	-6.212
Median	-5.818	-4.984	-5.268	-5.632	-5.192	-5.34
Mean	-5.77	-4.806	-5.042	-5.356	-5.004	-5.161
75% percentile	-4.795	-3.826	-4.141	-4.621	-4.335	-4.557
95% percentile	-3.161	-2.134	-1.994	-2.402	-1.732	-2.308
Maximum	-0.105	1.378	-0.637	-0.978	-0.755	-0.919

## Sheet: Table S3.
Table S3. specific interaction of PPARs
≥75% interacción
Categoría	PPARA	PPARB	PPARG
- Arm I	C276, Q277, S280, Y314, HIE440, Y464	C285, , T289, HIE449,	C285, R288,
- Arm II		, L469	,
- Entrada	-	-	-
- Charge Clamp		E471, K301
50-75% interacción
Categoría	PPARA	PPARB	PPARG
- Arm I	F318, M330, V332	Q286, F327, L330, V341, H323, Y473	Y327, L330, L341, S289, L326, HIE449, I341
- Arm II	E251, T253, L254, M355, A256, K257, L258, I339, V444	I363, I364, M453
- Entrada	-	-	-
- Charge Clamp	-	-	-
<50% interacción
Categoría	PPARA	PPARB	PPARG
- Arm I	-	-	F363, L453
- Arm II	K358, I241, L247, A250, V255, R271, I272, C275, C278, T279, T283, I317, M320, L321, V324, M325, L331, A333, Y334, L344, P359, L456	F352, F282, M228, I249, L255, W264, V281, R284, C287, T288, E291, T292, E295, I326, I333, V334, L339, L340, A342, N343, G344, V348, L353, K367, F368	F226, P227, L228, I249, L255, Q259, F264,HIE266, A278, R280, I281, F282, G284, Q286, A292, E295, I296, HIE323, M329, V339, L340, S342, E343, G344, M348, L353, L356, F360, M364
- Entrada	N219, M220	-	-
- Charge Clamp	-	-	-

## Sheet: Table S4
Table S4. Summary of the genetic characteristics of bacterial species.	B. animalis lactis BB-12	L. rhamnosus GG
Base pairs	1944152	3010111
Plasmids	0	0
Genes	1601	2775
Genes with molecular function	626	1155
Pseudogenes	18	25
%GC	60.49	46.69
Pathways	138	208
Metabolic Reactions	711	942
Transport	24	115
Transcriptional Units	1204	1841
Publications	71	2078
Total GO	1305	74
Synthesized Compounds	683	923
Unique Compounds	171	411
Shared Compounds (Similarity Coefficient)	512	-0.468
